# Supplementary material for: Effectiveness and Components of Web-Based Interventions on Weight Changes in Adults Who Were Overweight and Obese: A Systematic Review with Meta-Analyses
Source: Nutrients. 2022 Dec 30;15(1):179. doi: 10.3390/nu15010179 (PMC9823835; doi:10.3390/nu15010179)
Supplement: Supplementary file 1 [file nutrients-15-00179-s001.zip]

Archive with 1 entries (1 files):
- nutrients-2069481-supplementary.pdf
